# Supplementary material for: Tumor-TME Bipartite Landscape of PD-1/PD-L1 in Endometrial Cancers
Source: Int J Mol Sci. 2023 Jul 4;24(13):11079. doi: 10.3390/ijms241311079 (PMC10342322; doi:10.3390/ijms241311079)
Supplement: Supplementary file 1 [file ijms-24-11079-s001.zip]

Archive with 1 entries (1 files):
- ijms-2375504-supplementary.pdf
